# Supplementary material for: SSU1 Checkup, a Rapid Tool for Detecting Chromosomal Rearrangements Related to the SSU1 Promoter in Saccharomyces cerevisiae: An Ecological and Technological Study on Wine Yeast
Source: Front Microbiol. 2020 Jun 29;11:1331. doi: 10.3389/fmicb.2020.01331 (PMC7336578; doi:10.3389/fmicb.2020.01331)
Supplement: TABLE S2 — Additional primers used. [file Table_2.XLSX]

## Sheet: Feuil1
Additional table
Primer F		RCR product
Name	Sequence	PCR product length and strain	Genomic position	usage	GenBank Accession Number
1198	AAGAGCAAGTACCCAATTGGC	na	XVI-373721	Alternative primer to 1194	na
1197	AACAATCGTTACTAGGGGAAAGC	na	XVI-373798	Alternative primer to 1194	na
1193	TGTCAAGTTGAGACAAACCGA	1269 (F10)	XVI-372717 to VIII-15162	reciprocal translocation XVI-t-VIII	OK
1190	GTTTATGTTTGGTTTGGGGG
1192	ACCTGAGTGCATTTGCAACA	1197 (GN)	XVI-372717 to XV-161695	reciprocal translocation XVI-t-XV	OK
1193	TGTCAAGTTGAGACAAACCGA
PCR product lengths in base pairs. na: Not applicable.
Maria could you please applie to genebank and give me an accession number
