# Supplementary material for: SSU1 Checkup, a Rapid Tool for Detecting Chromosomal Rearrangements Related to the SSU1 Promoter in Saccharomyces cerevisiae: An Ecological and Technological Study on Wine Yeast
Source: Front Microbiol. 2020 Jun 29;11:1331. doi: 10.3389/fmicb.2020.01331 (PMC7336578; doi:10.3389/fmicb.2020.01331)
Supplement: TABLE S5 — List of the 16 isogenic subgroups identified encompassing 125 strains. [file Table_5.CSV]

country	groups	count
liban	6	84
France	5	27
France	2	160
Italy	2	7
liban	2	1
Spain	2	9
France	1	2
Argentina	3	16
France	4	4
